# Supplementary material for: Exploration of the Feasibility of Remote Assessment of Functioning in Children and Adolescents with Developmental Disabilities: Parents’ Perspectives and Related Contextual Factors
Source: Int J Environ Res Public Health. 2022 Nov 16;19(22):15101. doi: 10.3390/ijerph192215101 (PMC9690884; doi:10.3390/ijerph192215101)
Supplement: Supplementary file 1 [file ijerph-19-15101-s001.zip]

Archive with 1 entries (1 files):
- ijerph-1972270-supplementary.pdf
